# Supplementary material for: Prediction of ground reaction forces while walking in water
Source: PLoS One. 2019 Jul 18;14(7):e0219673. doi: 10.1371/journal.pone.0219673 (PMC6638929; doi:10.1371/journal.pone.0219673)
Supplement: S1 File — (CSV) [file pone.0219673.s001.csv]

Fx_N	Fy_N	FR_N	Velocity	Sex	Immersion_m	Age	Mass_kg	Weigth_N	Stature_m	Waist_cm	Thigh_cm	IH_ratio
118,7973	371,3133	385,0869	0,734	female	0,9	22	58,5	573,9	1,71	76	49	0,53
143,2896	365,5992	390,3588	0,659	female	0,9	21	53,7	526,8	1,61	76	46,5	0,56
170,7732	358,8156	395,7525	0,909	female	0,9	20	48,9	479,7	1,66	73,5	43,5	0,54
64,6415	356,9335	357,4956	0,557	female	0,9	20	57,3	562,1	1,72	72	48,5	0,52
173,3696	391,5648	425,184	0,735	female	0,9	20	67,2	659,2	1,64	76,5	57	0,55
143,2634	297,7502	328,7796	0,758	male	1,05	20	67,3	660,2	1,68	83	52	0,63
94,905	333,4329	333,4329	0,62	male	1,05	31	64,5	632,7	1,71	82	43	0,61
72,7518	242,1738	252,6381	0,7	female	1,05	25	50,8	498,3	1,72	70	44	0,61
92,0728	330,684	337,8164	0,668	male	1,05	24	66,1	648,4	1,72	79	48	0,61
56,5056	291,357	292,5342	0,49	male	1,05	21	60	588,6	1,69	74	46,5	0,62
185,5707	419,6066	457,2309	0,99	male	1,05	25	65	637,7	1,7	76	51	0,62
117,8932	392,7406	407,6548	0,758	male	1,05	22	72,4	710,2	1,8	78	50,5	0,58
195,7599	557,0173	573,0942	0,701	male	1,05	22	96,4	945,7	1,83	93,5	62	0,57
118,4024	487,4652	496,2824	0,653	female	0,75	24	64,2	629,8	1,65	84	53	0,45
182,8065	606,762	627,7653	0,849	female	0,75	23	79,3	777,9	1,76	84	56,5	0,43
103,2648	227,0307	249,0504	0,502	male	1,35	22	77,4	759,3	1,82	83	52	0,74
164,1528	502,8808	521,12	0,745	male	0,75	26	66,4	651,4	1,77	78	53	0,42
220,6442	598,1626	600,0757	1,04	male	0,75	27	65	637,7	1,71	79	51	0,44
131,13	553,1175	553,815	0,589	male	0,75	22	71,1	697,5	1,77	78	51	0,42
183,009	624,993	629,1366	0,908	male	0,75	25	70,4	690,6	1,69	82,5	52	0,44
107,0328	431,6214	442,6737	0,726	female	0,75	27	59,3	581,7	1,56	83	51	0,48
103,644	429,5468	429,5468	0,572	female	0,75	19	58,7	575,8	1,7	78,5	51,5	0,44
86,3772	447,1636	447,7512	0,676	female	0,75	19	59,9	587,6	1,69	78	53,5	0,44
103,3368	194,9867	219,5907	0,692	female	1,2	20	62,7	615,1	1,76	72,5	46,5	0,68
45,1528	142,6418	144,6942	0,409	female	1,2	18	52,3	513,1	1,58	70	50	0,76
81,054	191,5276	207,7384	0,413	male	1,2	21	61,2	600,4	1,66	76,5	51,5	0,72
98,5626	370,0929	371,0592	0,53	male	1,2	25	98,5	966,3	1,73	110	62	0,69
75,4768	313,3635	318,0808	0,548	male	1,2	20	68,7	673,9	1,8	75	47	0,67
86,7391	268,2352	282,0843	0,575	male	1,2	21	74,3	728,9	1,8	81	54	0,67
185,6	344,375	391,5	0,813	male	1,2	21	73,9	725	1,78	78	54	0,67
96,138	289,7874	299,4012	0,575	male	1,2	18	70	686,7	1,82	89	51	0,66
117,9945	265,2355	288,431	0,469	male	1,2	21	102,8	1008,5	1,7	110	62	0,71
80,828	235,8708	247,6276	0,511	male	1,2	40	74,9	734,8	1,68	89	54	0,71
99,3366	206,0949	220,3674	0,551	male	1,2	22	58,2	570,9	1,65	78	48	0,73
180,373	457,476	488,202	0,81	female	0,75	19	58	569	1,64	71	49	0,46
151,6793	508,2163	524,5324	0,709	female	0,75	19	61,6	604,3	1,7	74	51,5	0,44
115,7655	441,322	452,7355	0,738	female	0,75	19	55,4	543,5	1,63	72,5	50	0,46
129,4397	508,3876	508,9733	0,752	female	0,75	20	59,7	585,7	1,74	72	49	0,43
200,13	604,3926	605,0597	0,909	female	0,75	24	68	667,1	1,76	88	49	0,43
123,573	548,0826	548,0826	0,68	male	0,75	22	74,1	726,9	1,69	81,5	57	0,44
79,1404	433,5004	437,044	0,536	male	0,75	35	60,2	590,6	1,68	75,5	50	0,45
#NULL!	557,5184	594,6396	0,917	male	0,75	22	71,4	700,4	1,72	83	53,5	0,44
114,6024	465,3552	465,934	0,635	female	0,75	21	59	578,8	1,67	75	51	0,45
118,2408	488,5212	500,9676	0,604	male	0,9	23	79,3	777,9	1,76	87	54	0,51
108,5277	417,7407	425,0163	0,656	male	0,9	24	61,8	606,3	1,76	73	46	0,51
146,0333	352,6481	379,4315	0,588	female	0,9	28	65	637,7	1,62	89	54,5	0,56
99,7408	428,464	428,464	0,554	male	0,9	36	71,6	702,4	1,68	81	49	0,54
118,9552	376,922	392,8288	0,585	female	0,9	28	70,5	691,6	1,65	85	53	0,55
181,5504	401,4096	401,9648	0,759	female	0,9	22	56,6	555,2	1,68	73	49	0,54
160,0756	531,7084	545,3832	0,77	male	0,9	27	82	804,4	1,72	92	56,5	0,52
141,6796	590,1868	591,9252	0,589	male	0,9	32	88,6	869,2	1,84	99	56	0,49
68,2304	344,8072	345,4164	0,443	female	0,9	22	62,1	609,2	1,71	80	51	0,53
111,3663	#NULL!	#NULL!	0,779	female	0,75	23	47,9	469,9	1,55	64,5	45	0,48
78,182	454,6584	454,6584	0,503	female	0,75	30	61,3	601,4	1,7	67,5	48	0,44
120,5917	608,3352	608,3352	0,658	male	0,75	35	78,3	768,1	1,79	90	54,5	0,42
79,8192	403,5304	403,5304	0,498	female	0,75	23	56,5	554,3	1,66	77	49,5	0,45
131,5784	504,1455	506,2908	0,571	female	0,75	25	72,9	715,1	1,69	86	54,5	0,44
166,4575	503,0043	519,9527	0,788	female	0,75	32	61,7	605,3	1,7	82	51,5	0,44
118,2402	518,7312	524,4525	0,763	male	0,75	26	64,8	635,7	1,71	76	50,5	0,44
115,275	573,475	581,45	0,719	male	0,75	27	73,9	725	1,78	83,5	51,5	0,42
112,0592	453,3304	461,6075	0,64	female	0,75	24	64,9	636,7	1,66	80	53,5	0,45
80,142	268,0425	276,165	0,566	female	1,05	31	55,2	541,5	1,61	78	48	0,65
68,739	318,699	321,8235	0,541	male	1,05	17	63,7	624,9	1,71	75	50	0,61
98,0685	334,0656	344,8215	0,538	male	1,05	39	64,5	632,7	1,74	79	46,5	0,6
88,2864	239,109	253,2103	0,519	female	1,05	33	62,5	613,1	1,66	83	51,5	0,63
155,0965	315,757	348,4455	0,738	male	1,05	28	70,9	695,5	1,71	88,5	50,5	0,61
146,2006	217,9814	258,622	0,674	female	1,05	23	53,8	527,8	1,62	69	49	0,65
97,9472	213,3177	234,9791	0,544	female	1,05	18	48	470,9	1,66	70,5	45,5	0,63
81,8438	319,4292	323,4022	0,486	male	1,05	30	81	794,6	1,63	96	60	0,64
88,4555	213,8255	231,238	0,503	female	1,2	22	71	696,5	1,77	84	50	0,68
102,8688	351,1728	359,154	0,554	male	1,2	39	90,4	886,8	1,81	93	60	0,66
111,1305	326,196	330,1935	0,564	male	1,2	27	81,5	799,5	1,85	83	54	0,65
146,8368	367,9984	396,0968	0,631	male	1,2	22	92,4	906,4	1,83	94	60	0,66
57,1914	161,2926	164,5056	0,417	female	1,2	21	65,5	642,6	1,68	75	53	0,71
99,6608	312,1728	315,8368	0,511	male	1,2	34	74,7	732,8	1,8	84	55	0,67
29,2689	81,4938	84,3633	0,371	female	1,2	19	58,5	573,9	1,51	76	53	0,79
20,4262	72,1436	74,7512	0,294	female	1,2	20	44,3	434,6	1,5	62	45	0,8
69,6692	202,7452	214,4872	0,463	male	1,35	29	79,8	782,8	1,78	85	48	0,76
38,248	92,3416	95,62	0,36	female	1,35	25	55,7	546,4	1,7	73	50	0,79
105,586	276,7375	295,4705	0,523	male	1,35	30	86,8	851,5	1,77	97	56	0,76
41,2368	83,0544	86,5392	0,306	female	1,35	26	59,2	580,8	1,65	75	50	0,82
51,6537	135,1924	144,7579	0,365	male	1,35	35	65	637,7	1,69	75	52	0,8
50,6169	128,7294	135,6033	0,373	female	1,35	20	63,7	624,9	1,7	80,5	50	0,79
122,1949	299,3365	322,2993	0,627	male	1,35	39	83,6	820,1	1,83	85	53	0,74
57,9416	148,003	158,0798	0,357	male	1,35	18	64,2	629,8	1,73	75	49	0,78
76,9437	243,0558	252,4041	0,459	male	1,35	32	73,3	719,1	1,83	77,5	52	0,74
67,0035	213,0006	222,8748	0,42	female	1,35	15	71,9	705,3	1,84	80	52	0,73
32,1937	121,814	125,2944	0,327	female	1,35	28	88,7	870,1	1,69	106	57	0,8
61,4016	131,118	145,1892	0,428	female	1,35	21	65,2	639,6	1,68	76	47	0,8
82,4868	154,9752	174,972	0,568	female	1,35	24	63,7	624,9	1,68	78	50	0,8
80,3934	194,3976	199,848	0,546	female	1,05	18	46,3	454,2	1,59	67	43,5	0,66
120,8314	385,0591	400,345	0,674	male	1,05	33	74,2	727,9	1,82	83	53	0,58
103,6152	291,2598	302,0004	0,644	male	1,05	20	64,4	631,8	1,79	80	45	0,59
78,4051	404,9583	409,8081	0,481	male	1,05	30	82,4	808,3	1,76	88	55	0,6
54,0484	208,95	212,8504	0,509	female	1,05	18	56,8	557,2	1,58	80	48	0,66
75,7045	269,903	273,8528	0,572	female	1,05	17	67,1	658,3	1,58	84	50	0,66
131,313	324,142	327,0995	0,634	female	1,05	20	60,3	591,5	1,71	79	46,5	0,61
81,9888	341,8404	343,824	0,622	male	1,05	19	67,4	661,2	1,72	79	51	0,61
89,333	240,687	245,239	0,568	female	1,05	18	58	569	1,63	75	47	0,64
68,4456	183,122	187,9252	0,486	female	1,35	21	61,2	600,4	1,75	70	48	0,77
119,6545	319,749	329,804	0,536	male	1,35	28	102,5	1005,5	1,9	99,5	57,5	0,71
106,571	192,128	219,146	0,487	male	1,35	32	76,5	750,5	1,76	83	53	0,77
78,6336	278,494	286,685	0,556	male	1,35	22	83,5	819,1	1,83	86,5	55	0,74
34,0884	74,6937	79,2054	0,294	female	1,35	18	51,1	501,3	1,63	75,5	45	0,83
90,9904	265,2456	272,1128	0,548	male	1,35	32	87,5	858,4	1,88	92	53	0,72
73,5076	183,4796	185,7948	0,422	male	1,35	39	59	578,8	1,67	76	46	0,81
102,3757	190,1263	215,9353	0,482	male	1,35	32	87,7	860,3	1,79	90,5	60	0,75
146,803	308,6885	329,804	0,716	male	1,35	20	102,5	1005,5	1,93	99	53	0,7
52,164	211,14	217,764	0,457	male	1,35	33	84,4	828	1,84	96	53,5	0,73
116,4496	284,7432	289,5288	0,583	male	1,35	21	81,3	797,6	1,81	90	51	0,75
100,8256	186,6849	207,1651	0,442	male	1,35	22	80,3	787,7	1,77	88	52	0,76
127,9356	315,7385	318,1988	0,621	male	1,35	25	83,6	820,1	1,74	87	60	0,78
30,282	97,644	98,88	0,304	female	1,35	31	63	618	1,69	78	50	0,8
