# Supplementary material for: Prediction of ground reaction forces while walking in water
Source: PLoS One. 2019 Jul 18;14(7):e0219673. doi: 10.1371/journal.pone.0219673 (PMC6638929; doi:10.1371/journal.pone.0219673)
Supplement: S2 File — (CSV) [file pone.0219673.s002.csv]

Fx_N	Fy_N	FR_N	Velocity	Sex	Immersion_m	Age	Mass_kg	Weigth_N	Stature_m	Waist_cm	Thigh_cm	IH_ratio
276,804	132,81	306,162	0,749	female	0,9	26	47,5	466	1,57	64,5	46	0,57
291,6397	78,4099	299,5371	0,522	female	0,9	20	57,5	564,1	1,6	77	49,5	0,56
403,0884	142,1145	423,7596	0,577	male	1,05	19	87,8	861,3	1,78	95	55	0,59
574,464	161,568	593,3136	0,697	male	1,35	33	91,5	897,6	1,89	112	54,5	0,71
387,0126	98,6827	388,6665	0,631	male	0,75	19	56,2	551,3	1,59	77	53	0,47
308,8416	120,9144	327,2944	0,633	female	0,75	18	49,5	485,6	1,64	72	46,5	0,46
256,1328	75,504	262,5216	0,557	male	1,2	21	59,2	580,8	1,76	74	47,5	0,68
96,0572	45,8344	103,8588	0,363	female	1,2	18	49,7	487,6	1,59	76	43	0,75
417,5829	176,4576	417,5829	0,976	female	0,75	24	51,1	501,3	1,53	75	47	0,49
433,5004	79,1404	437,044	0,536	male	0,75	35	60,2	590,6	1,68	93	32	0,45
298,5543	76,3029	302,6511	0,541	female	0,9	30	52,2	512,1	1,6	80,5	50	0,56
495,1856	96,1324	500,7184	0,605	male	0,9	21	70,5	691,6	1,82	81	48	0,49
511,2255	134,73	526,1955	0,694	male	0,9	22	76,3	748,5	1,8	82	56	0,5
567,324	161,7924	581,332	0,803	male	0,75	29	71,4	700,4	1,71	87	53,5	0,44
420,9975	112,266	427,8015	0,597	male	1,05	33	86,7	850,5	1,77	90,5	58	0,59
206,0946	108,6783	231,4341	0,631	female	1,2	24	57,4	563,1	1,73	73	46	0,69
165,7976	63,5392	176,7184	0,491	female	1,2	19	50,6	496,4	1,63	70	48	0,74
275,5456	60,2756	275,5456	0,425	male	1,2	32	79,8	782,8	1,75	83	55	0,69
146,265	43,8795	149,7475	0,368	male	1,35	19	71	696,5	1,78	76	52	0,76
147,8643	81,107	167,8291	0,434	male	1,35	25	63,6	623,9	1,71	80	49	0,79
283,3362	114,5046	287,5152	0,471	male	1,35	31	85,2	835,8	1,8	87	56	0,75
422,396	119,4081	423,2083	0,596	male	1,05	18	82,8	812,3	1,77	93	52	0,59
422,396	119,4081	423,2083	0,596	male	1,05	18	82,8	812,3	1,77	93	52	0,59
348,75	170,5	385,95	0,718	male	1,05	31	79	775	1,71	93	55	0,61
